# Supplementary material for: Structural and functional insights into esterase-mediated macrolide resistance
Source: Nat Commun. 2021 Mar 19;12:1732. doi: 10.1038/s41467-021-22016-3 (PMC7979712; doi:10.1038/s41467-021-22016-3)
Supplement: Supplementary file 3 — Source Data [file 41467_2021_22016_MOESM3_ESM.xlsx]

## Sheet: Sup. Fig. 5
		Area			Nomenclature
Antibiotic	Sample name	Intact	Degraded		#-XXX-Y
Azithromycin	STD-Azi	21676444	2015
	1-Azi-C	105315	28101940		#	Replicate number	1,2,3
	2-Azi-C	19533	31409948		XXX	Antibiotic code
	3-Azi-C	22562	29028109		Y	Enzyme	C	EreC
	1-Azi-B	14629	27064292				B	EreB
	2-Azi-B	23195	26309337				D	EreD
	3-Azi-B	51138	25275930
	1-Azi-D	116619	30710702
	2-Azi-D	61752	33387433
	3-Azi-D	39370	30723650
Clarithromycin	STD-Cla	279086303	317669
	1-Cla-C	1096485	172317816
	2-Cla-C	1429888	154279141
	3-Cla-C	2479382	152661926
	1-Cla-B	3317652	201461428
	2-Cla-B	909510	115683654
	3-Cla-B	466679	28212838
	1-Cla-D	2119512	191242840
	2-Cla-D	2494970	211069084
	3-Cla-D	4754426	200385296
Erythromycin	STD-Ery	6653436	0
	1-Ery-C	46613	1535253
	2-Ery-C	135747	1207690
	3-Ery-C	130969	1287155
	1-Ery-B	1258	2283277
	2-Ery-B	21765	2286855
	3-Ery-B	80905	1961670
	1-Ery-D	104786	1434354
	2-Ery-D	117433	1381806
	3-Ery-D	95051	1456629
Flurithromycin	STD-Flu	193371123	8883
	1-Flu-C	20656630	166148550
	2-Flu-C	19466346	172762132
	3-Flu-C	19733685	170512992
	1-Flu-B	20811633	148214828
	2-Flu-B	6107787	38885203
	3-Flu-B	19819612	149217677
	1-Flu-D	22694702	161027595
	2-Flu-D	21889293	157099795
	3-Flu-D	20802649	150385260
Josamycin	STD-Jos	32595050	585463
	1-Jos-C	100741513	50407491
	2-Jos-C	21441681	62374286
	3-Jos-C	21076529	61389662
	1-Jos-B	101298931	5652585
	2-Jos-B	112754037	6224062
	3-Jos-B	139196543	3058475
	1-Jos-D	41706890	14008178
	2-Jos-D	38772808	14383283
	3-Jos-D	39037285	15071578
Midecamycin	STD-Mid	46046864	674248
	1-Mid-C	118021288	25555611
	2-Mid-C	39662405	34691192
	3-Mid-C	31298904	36685479
	1-Mid-B	41643854	2298822
	2-Mid-B	51987250	2258840
	3-Mid-B	92890736	2100909
	1-Mid-D	48497077	3829815
	2-Mid-D	49173180	3679731
	3-Mid-D	46834059	3998053
Oleandomycin	STD-Ole	165662558	1927492
	1-Ole-C	2902962	132027370
	2-Ole-C	2222631	130803214
	3-Ole-C	2069555	133954821
	1-Ole-B	2208110	123529027
	2-Ole-B	2409118	152158098
	3-Ole-B	2407117	143953932
	1-Ole-D	1977105	133614556
	2-Ole-D	2610286	135396231
	3-Ole-D	2215824	131846129
Pikromycin	STD-Pik	178602274	50183
	1-Pik-C	1075139	197839413
	2-Pik-C	1019749	191187943
	3-Pik-C	1078563	192606406
	1-Pik-B	142684	27513838
	2-Pik-B	9076911	106047227
	3-Pik-B	719904	99309955
	1-Pik-D	1120511	187692233
	2-Pik-D	571178	181590416
	3-Pik-D	679227	194326183
Roxithromycin	STD-Rox	93926045	32516
	1-Rox-C	333244	89318070
	2-Rox-C	341885	91236832
	3-Rox-C	325021	92703661
	1-Rox-B	267590	77878617
	2-Rox-B	236605	82161925
	3-Rox-B	202276	75121040
	1-Rox-D	9176585	75241633
	2-Rox-D	9323778	77581880
	3-Rox-D	9770805	81362984
Solithromycin	STD-Sol	6650691	1366
	1-Sol-C	37446	14479739
	2-Sol-C	51488	13326320
	3-Sol-C	47948	12346626
	1-Sol-B	2070737	3846951
	2-Sol-B	1309787	4322209
	3-Sol-B	2736986	3319910
	1-Sol-D	5152864	2088264
	2-Sol-D	4930905	2166559
	3-Sol-D	4822674	2048869
Spiramycin	STD-Spi	10400906	707941
	1-Spi-C	3928051	1166278
	2-Spi-C	4160014	1004709
	3-Spi-C	3879600	1319816
	1-Spi-B	9908095	745856
	2-Spi-B	9887260	690128
	3-Spi-B	9038608	703226
	1-Spi-D	11094885	843551
	2-Spi-D	5065916	288895
	3-Spi-D	10664852	750007
Telithromycin	STD-Tel	8026392	57883
	1-Tel-C	5306544	441852
	2-Tel-C	5009445	438815
	3-Tel-C	4999119	470025
	1-Tel-B	6724862	87005
	2-Tel-B	7602891	63304
	3-Tel-B	7512032	45427
	1-Tel-D	7943347	66751
	2-Tel-D	8377883	63738
	3-Tel-D	8108462	64834
Tulathromycin	STD-Tul	12824003	940
	1-Tul-C	14272994	5172
	2-Tul-C	14532474	8948
	3-Tul-C	13577449	4620
	1-Tul-B	10399127	7920
	2-Tul-B	9810005	3515
	3-Tul-B	11761954	5065
	1-Tul-D	11664428	3058
	2-Tul-D	12237999	25754
	3-Tul-D	12157748	15395

## Sheet: Sup. Fig. 6
		Area
Chelating Agent	Sample name	Intact	Degraded		Nomenclature
Standard	Erythromycin	6653436	355377		#-XXX-Y-ExTA
EDTA	1-Ery-C-EDTA	47052	1721265
	2-Ery-C-EDTA	8250	1750809		#	Replicate number	1,2,3
	3-Ery-C-EDTA	72946	1751286		XXX	Antibiotic code
	1-Ery-B-EDTA	49174	1619680		Y	Enzyme	C	EreC
	2-Ery-B-EDTA	70822	1764883				B	EreB
	3-Ery-B-EDTA	80642	1354846				D	EreD
	1-Ery-D-EDTA	75373	1777989		ExTA	chelator	EDTA	2,2′,2″,2‴-(Ethane-1,2-diyldinitrilo)tetraacetic acid
	2-Ery-D-EDTA	72380	1740481				EGTA	Ethylene glycol-bis(2-aminoethylether)-N,N,N′,N′-tetraacetic acid
	3-Ery-D-EDTA	5820	1648029
EGTA	1-Ery-C-EGTA	91813	1733355
	2-Ery-C-EGTA	84875	1763843
	3-Ery-C-EGTA	57965	1781026
	1-Ery-B-EGTA	57208	1816274
	2-Ery-B-EGTA	78145	1775916
	3-Ery-B-EGTA	75419	1655295
	1-Ery-D-EGTA	76368	1885177
	2-Ery-D-EGTA	72072	1927922
	3-Ery-D-EGTA	74444	1980515
